# Supplementary material for: Vps4a Regulates Autophagic Flux to Prevent Hypertrophic Cardiomyopathy
Source: Int J Mol Sci. 2023 Jun 28;24(13):10800. doi: 10.3390/ijms241310800 (PMC10341959; doi:10.3390/ijms241310800)
Supplement: Supplementary file 1 [file ijms-24-10800-s001.zip]

Archive with 1 entries (1 files):
- ijms-2427829-supplementary.pdf
